# Supplementary material for: Gene Expression and Characterization of Iturin A Lipopeptide Biosurfactant from Bacillus aryabhattai for Enhanced Oil Recovery
Source: Gels. 2022 Jun 25;8(7):403. doi: 10.3390/gels8070403 (PMC9319305; doi:10.3390/gels8070403)
Supplement: Supplementary file 1 [file gels-08-00403-s001.zip]

Archive with 1 entries (1 files):
- gels-1765234-supplementary.pdf
